# Supplementary material for: Genome-Wide Association Study Identifies Loci for Salt Tolerance during Germination in Autotetraploid Alfalfa (Medicago sativa L.) Using Genotyping-by-Sequencing
Source: Front Plant Sci. 2016 Jun 28;7:956. doi: 10.3389/fpls.2016.00956 (PMC4923157; doi:10.3389/fpls.2016.00956)
Supplement: Supplementary file 1 [file Table1.XLSX]

## Sheet: Sheet1
Table S1. Alfalfa accessions used in GWAS for salt tolerance
ACP	ACNO	Genus	Species	Subsp.	Identifier	Country	Improvement
PI	208115	Medicago	sativa	sativa	NA	Afghanistan	Cultivar
PI	211054	Medicago	sativa	sativa	NA	Afghanistan	Cultivar
PI	211606	Medicago	sativa	sativa	NA	Afghanistan	Cultivar
PI	211607	Medicago	sativa	sativa	NA	Afghanistan	Cultivar
PI	211608	Medicago	sativa	sativa	NA	Afghanistan	Cultivar
PI	211609	Medicago	sativa	sativa	NA	Afghanistan	Cultivar
PI	211610	Medicago	sativa	sativa	NA	Afghanistan	Cultivar
PI	212104	Medicago	sativa	sativa	NA	Afghanistan	Cultivar
PI	212859	Medicago	sativa	sativa	NA	Afghanistan	Cultivar
PI	426207	Medicago	sativa	sativa	NA	Afghanistan	Cultivar
PI	426208	Medicago	sativa	sativa	NA	Afghanistan	Cultivar
PI	26590	Medicago	sativa	sativa	NA	Algeria	NA
PI	641418	Medicago	sativa	sativa	VICTORIA	Bulgaria	Cultivar
PI	641418	Medicago	sativa	sativa	VICTORIA	Bulgaria	Cultivar
PI	255962	Medicago	sativa	sativa	Rambler	Canada	Cultivar
PI	452461	Medicago	sativa	sativa	CN37520	Canada	Cultivar
PI	452462	Medicago	sativa	sativa	CN37521	Canada	Cultivar
PI	452463	Medicago	sativa	sativa	CN37522	Canada	Cultivar
PI	452464	Medicago	sativa	sativa	CN37523	Canada	Cultivar
PI	452465	Medicago	sativa	sativa	CN37524	Canada	Cultivar
PI	452466	Medicago	sativa	sativa	CN37525	Canada	Cultivar
PI	452467	Medicago	sativa	sativa	CN37526	Canada	Cultivar
PI	452468	Medicago	sativa	sativa	CN37527	Canada	Cultivar
PI	452469	Medicago	sativa	sativa	CN37528	Canada	Cultivar
PI	452470	Medicago	sativa	sativa	CN37529	Canada	Cultivar
PI	452471	Medicago	sativa	sativa	R-24	Canada	Cultivar
PI	452472	Medicago	sativa	sativa	GRIMM	Canada	Cultivar
PI	452473	Medicago	sativa	sativa	CN37531	Canada	Cultivar
PI	452474	Medicago	sativa	sativa	CN37532	Canada	Cultivar
PI	452475	Medicago	sativa	sativa	CN37533	Canada	Cultivar
PI	452476	Medicago	sativa	sativa	CN37534	Canada	Cultivar
PI	452477	Medicago	sativa	sativa	CN37535	Canada	Cultivar
PI	452478	Medicago	sativa	sativa	CN37536	Canada	Cultivar
PI	452479	Medicago	sativa	sativa	CN37537	Canada	Cultivar
PI	452480	Medicago	sativa	sativa	CN37538	Canada	Cultivar
PI	452481	Medicago	sativa	sativa	LADAK	Canada	Cultivar
PI	452482	Medicago	sativa	sativa	GRIMM	Canada	Cultivar
PI	452483	Medicago	sativa	sativa	PEACE	Canada	Cultivar
PI	452499	Medicago	sativa	sativa	CN37556	Canada	Cultivar
PI	452500	Medicago	sativa	sativa	R-55	Canada	Cultivar
PI	452501	Medicago	sativa	sativa	LADAK	Canada	Cultivar
PI	467985	Medicago	sativa	varia	GRIMM	Canada	Cultivar
PI	467986	Medicago	sativa	varia	GRIMM	Canada	Cultivar
PI	467987	Medicago	sativa	varia	GRIMM	Canada	Cultivar
PI	467988	Medicago	sativa	varia	GRIMM	Canada	Cultivar
PI	467989	Medicago	sativa	varia	GRIMM	Canada	Cultivar
PI	467990	Medicago	sativa	varia	GRIMM	Canada	Cultivar
PI	467991	Medicago	sativa	varia	GRIMM	Canada	Cultivar
PI	467992	Medicago	sativa	varia	GRIMM	Canada	Cultivar
PI	467993	Medicago	sativa	varia	GRIMM	Canada	Cultivar
PI	467994	Medicago	sativa	varia	GRIMM	Canada	Cultivar
PI	467999	Medicago	sativa	varia	GRIMM	Canada	Cultivar
PI	468006	Medicago	sativa	sativa	CN39569	Canada	Cultivar
PI	468007	Medicago	sativa	sativa	GRIMM	Canada	Cultivar
PI	468007	Medicago	sativa	sativa	GRIMM	Canada	Cultivar
PI	468008	Medicago	sativa	sativa	CN39571	Canada	Cultivar
PI	468009	Medicago	sativa	sativa	CN39572	Canada	Cultivar
PI	468010	Medicago	sativa	sativa	GRIMM	Canada	Cultivar
PI	468010	Medicago	sativa	sativa	GRIMM	Canada	Cultivar
PI	468011	Medicago	sativa	sativa	CN39574	Canada	Cultivar
PI	468012	Medicago	sativa	sativa	CN39575	Canada	Cultivar
PI	468013	Medicago	sativa	sativa	CN39576	Canada	Cultivar
PI	468014	Medicago	sativa	sativa	CN39577	Canada	Cultivar
PI	468017	Medicago	sativa	varia	GRIMM	Canada	Cultivar
PI	468018	Medicago	sativa	varia	GRIMM	Canada	Cultivar
PI	468019	Medicago	sativa	varia	GRIMM	Canada	Cultivar
PI	468024	Medicago	sativa	varia	GRIMM	Canada	Cultivar
PI	468028	Medicago	sativa	varia	GRIMM	Canada	Cultivar
PI	468030	Medicago	sativa	varia	GRIMM	Canada	Cultivar
PI	468035	Medicago	sativa	varia	GRIMM	Canada	Cultivar
PI	468036	Medicago	sativa	varia	GRIMM	Canada	Cultivar
PI	468037	Medicago	sativa	varia	GRIMM	Canada	Cultivar
PI	468042	Medicago	sativa	varia	GRIMM	Canada	Cultivar
PI	468043	Medicago	sativa	varia	GRIMM	Canada	Cultivar
PI	468048	Medicago	sativa	varia	GRIMM	Canada	Cultivar
PI	468049	Medicago	sativa	varia	GRIMM	Canada	Cultivar
PI	468055	Medicago	sativa	sativa	CN39618	Canada	Cultivar
PI	468056	Medicago	sativa	sativa	CN39619	Canada	Cultivar
W6	22329	Medicago	sativa	sativa	Saranac_G	Check	Cultivar
PI	511303	Medicago	sativa	sativa	NA	China	NA
PI	573123	Medicago	sativa	sativa	XIN JIANG	China	Cultivar
PI	405070	Medicago	sativa	sativa	Sevelra	Idaho	Cultivar
PI	452489	Medicago	sativa	sativa	SEVELRA	Idaho	Cultivar
PI	452490	Medicago	sativa	sativa	CN 37547	Idaho	Cultivar
PI	452491	Medicago	sativa	sativa	CN 37548	Idaho	Cultivar
PI	452492	Medicago	sativa	sativa	CN 37549	Idaho	Cultivar
PI	452493	Medicago	sativa	sativa	CN 37550	Idaho	Cultivar
PI	235736	Medicago	sativa	sativa	Mesa Sirsa	India	Cultivar
PI	244674	Medicago	sativa	sativa	E.C. 772	India	Cultivar
PI	247006	Medicago	sativa	sativa	NA	Lebanon	Cultivar
PI	452494	Medicago	sativa	sativa	ORENBERG	Montana	Cultivar
PI	452495	Medicago	sativa	sativa	COSSACK	Montana	Cultivar
PI	452496	Medicago	sativa	sativa	CN37553	Montana	Cultivar
PI	452497	Medicago	sativa	sativa	CN37554	Montana	Cultivar
PI	452498	Medicago	sativa	sativa	CN37555	Montana	Cultivar
PI	467924	Medicago	sativa	sativa	CN39487	Montana	Cultivar
PI	467925	Medicago	sativa	sativa	CN39488	Montana	Cultivar
PI	467926	Medicago	sativa	sativa	CN39489	Montana	Cultivar
PI	467927	Medicago	sativa	sativa	CN39490	Montana	Cultivar
PI	467928	Medicago	sativa	sativa	CN39491	Montana	Cultivar
PI	467929	Medicago	sativa	sativa	CN39492	Montana	Cultivar
PI	467930	Medicago	sativa	sativa	CN39493	Montana	Cultivar
PI	467931	Medicago	sativa	sativa	CN39494	Montana	Cultivar
PI	467932	Medicago	sativa	sativa	CN39495	Montana	Cultivar
PI	467933	Medicago	sativa	sativa	CN39496	Montana	Cultivar
PI	467934	Medicago	sativa	sativa	CN39497	Montana	Cultivar
PI	467935	Medicago	sativa	sativa	CN39498	Montana	Cultivar
PI	467936	Medicago	sativa	sativa	CN39499	Montana	Cultivar
PI	467937	Medicago	sativa	sativa	CN39500	Montana	Cultivar
PI	467938	Medicago	sativa	sativa	CN39501	Montana	Cultivar
PI	467940	Medicago	sativa	sativa	CN39503	Montana	Cultivar
PI	467941	Medicago	sativa	sativa	CN39504	Montana	Cultivar
PI	467942	Medicago	sativa	sativa	CN39505	Montana	Cultivar
PI	467943	Medicago	sativa	sativa	CN39506	Montana	Cultivar
PI	467944	Medicago	sativa	sativa	CN39507	Montana	Cultivar
PI	467945	Medicago	sativa	sativa	CN39508	Montana	Cultivar
PI	467946	Medicago	sativa	sativa	CN39509	Montana	Cultivar
PI	467947	Medicago	sativa	sativa	CN39510	Montana	Cultivar
PI	467948	Medicago	sativa	sativa	CN39511	Montana	Cultivar
PI	467949	Medicago	sativa	sativa	CN39512	Montana	Cultivar
PI	467950	Medicago	sativa	sativa	CN39513	Montana	Cultivar
PI	467954	Medicago	sativa	sativa	CN39517	Montana	Cultivar
PI	467955	Medicago	sativa	sativa	CN39518	Montana	Cultivar
PI	467956	Medicago	sativa	sativa	CN39519	Montana	Cultivar
PI	467957	Medicago	sativa	sativa	CN39520	Montana	Cultivar
PI	467958	Medicago	sativa	sativa	CN39521	Montana	Cultivar
PI	467959	Medicago	sativa	sativa	CN39522	Montana	Cultivar
PI	467960	Medicago	sativa	sativa	CN39523	Montana	Cultivar
PI	467961	Medicago	sativa	sativa	CN39524	Montana	Cultivar
PI	467962	Medicago	sativa	sativa	CN39525	Montana	Cultivar
PI	467963	Medicago	sativa	sativa	CN39526	Montana	Cultivar
PI	467964	Medicago	sativa	sativa	CN39527	Montana	Cultivar
PI	467965	Medicago	sativa	sativa	CN39528	Montana	Cultivar
PI	467966	Medicago	sativa	sativa	CN39529	Montana	Cultivar
PI	467967	Medicago	sativa	sativa	GRIMM	Montana	Cultivar
PI	467968	Medicago	sativa	sativa	GRIMM	Montana	Cultivar
PI	467969	Medicago	sativa	sativa	CN39532	Montana	Cultivar
PI	467982	Medicago	sativa	sativa	CN39545	Montana	Cultivar
PI	467983	Medicago	sativa	sativa	CN39546	Montana	Cultivar
PI	452440	Medicago	sativa	sativa	CN37501	Nebraska	Cultivar
PI	452441	Medicago	sativa	sativa	Dakota12	Nebraska	Cultivar
PI	452442	Medicago	sativa	sativa	CN37503	Nebraska	Landrace
PI	452443	Medicago	sativa	sativa	CN37504	Nebraska	Cultivar
PI	452444	Medicago	sativa	sativa	CN37505	Nebraska	Cultivar
PI	452445	Medicago	sativa	sativa	GRIMM	Nebraska	Cultivar
PI	467909	Medicago	sativa	sativa	CN39472	Nebraska	Cultivar
PI	467910	Medicago	sativa	sativa	CN39473	Nebraska	Cultivar
PI	467911	Medicago	sativa	sativa	CN39474	Nebraska	Cultivar
PI	467912	Medicago	sativa	sativa	CN39475	Nebraska	Cultivar
PI	467913	Medicago	sativa	sativa	CN39476	Nebraska	Cultivar
PI	467914	Medicago	sativa	sativa	CN39477	Nebraska	Cultivar
PI	467915	Medicago	sativa	sativa	CN39478	Nebraska	Cultivar
PI	467916	Medicago	sativa	sativa	CN39479	Nebraska	Cultivar
PI	467917	Medicago	sativa	sativa	CN39480	Nebraska	Cultivar
PI	467918	Medicago	sativa	sativa	CN39481	Nebraska	Cultivar
PI	467919	Medicago	sativa	sativa	CN39482	Nebraska	Cultivar
PI	467920	Medicago	sativa	sativa	CN39483	Nebraska	Cultivar
PI	467921	Medicago	sativa	sativa	CN39484	Nebraska	Cultivar
PI	467922	Medicago	sativa	sativa	CN39485	Nebraska	Cultivar
PI	467923	Medicago	sativa	sativa	CN39486	Nebraska	Cultivar
PI	468005	Medicago	sativa	sativa	CN39568	Nebraska	Cultivar
PI	467885	Medicago	sativa	sativa	CN 39451	North Dakota	Cultivar
PI	467886	Medicago	sativa	sativa	CN 39452	North Dakota	Cultivar
PI	467887	Medicago	sativa	sativa	CN 39453	North Dakota	Cultivar
PI	467888	Medicago	sativa	sativa	CN 39454	North Dakota	Cultivar
PI	467889	Medicago	sativa	sativa	NA	North Dakota	Cultivar
PI	467890	Medicago	sativa	sativa	CN 39455	North Dakota	Cultivar
PI	467891	Medicago	sativa	sativa	CN 39456	North Dakota	Cultivar
PI	467893	Medicago	sativa	sativa	CN 39457	North Dakota	Cultivar
PI	467894	Medicago	sativa	sativa	CN 39458	North Dakota	Cultivar
PI	467895	Medicago	sativa	sativa	CN 39459	North Dakota	Cultivar
PI	467896	Medicago	sativa	sativa	CN 39460	North Dakota	Cultivar
PI	467897	Medicago	sativa	sativa	CN 39461	North Dakota	Cultivar
PI	467898	Medicago	sativa	sativa	CN 39462	North Dakota	Cultivar
PI	467899	Medicago	sativa	sativa	CN 39463	North Dakota	Cultivar
PI	467901	Medicago	sativa	sativa	CN 39465	North Dakota	Cultivar
PI	467951	Medicago	sativa	sativa	CN 39514	North Dakota	Cultivar
PI	467952	Medicago	sativa	sativa	CN 39515	North Dakota	Cultivar
PI	467953	Medicago	sativa	sativa	CN 39516	North Dakota	Cultivar
PI	386287	Medicago	sativa	sativa	NA	Oman	Wild
PI	502506	Medicago	sativa	sativa	karabalykskaya 18	Russia	Cultivar
PI	502535	Medicago	sativa	sativa	KRASNOKUTSKAYA PYOSTROGIBRIDNAYA	Russia	Cultivar
PI	145202	Medicago	sativa	sativa	NA	Saudi Arabia	NA
PI	467900	Medicago	sativa	sativa	CN39464	South Dakota	Cultivar
PI	467902	Medicago	sativa	sativa	CN39466	South Dakota	Cultivar
PI	467903	Medicago	sativa	sativa	CN39467	South Dakota	Cultivar
PI	467904	Medicago	sativa	sativa	CN39468	South Dakota	Cultivar
PI	467905	Medicago	sativa	sativa	CN39469	South Dakota	Cultivar
PI	467906	Medicago	sativa	sativa	CN39470	South Dakota	Cultivar
PI	467907	Medicago	sativa	sativa	52	South Dakota	Cultivar
PI	467908	Medicago	sativa	sativa	CN39471	South Dakota	Cultivar
PI	467977	Medicago	sativa	sativa	CN39540	South Dakota	Cultivar
PI	467978	Medicago	sativa	sativa	CN39541	South Dakota	Cultivar
PI	467979	Medicago	sativa	sativa	CN39542	South Dakota	Cultivar
PI	234481	Medicago	sativa	sativa	NA	Spain	Cultivar
PI	178981	Medicago	sativa	sativa	Sazova Kir	Turkey	NA
PI	478779	Medicago	sativa	sativa	NA	Yemen	Cultivar
PI	52243	Medicago	sativa	sativa	Wilson	New Mexico	Cultivar
